# Supplementary material for: The PIWI-interacting protein Gtsf1 controls the selective degradation of small RNAs in Paramecium
Source: Nucleic Acids Res. 2024 Nov 22;53(1):gkae1055. doi: 10.1093/nar/gkae1055 (PMC11724296; doi:10.1093/nar/gkae1055)
Supplement: gkae1055_Supplemental_Files [file gkae1055_supplemental_files.zip]

Archive with 2 entries (2 files):
- Charmant_Gruchota_Supplementary Figures and Tables_revision NAR_20241028.pdf
- Supplementary_data_241015.xlsx
